# Supplementary material for: Novel Allelic Mutations in Dw3 Gene That Affect the Height of Sorghum Plants
Source: Int J Mol Sci. 2024 Nov 8;25(22):12000. doi: 10.3390/ijms252212000 (PMC11593585; doi:10.3390/ijms252212000)
Supplement: Supplementary file 1 [file ijms-25-12000-s001.zip › Table S1.xlsx]

## Sheet: Microcore germplasm resources
The number used in this study	Microcore germplasm bank number	Area of origin
8R001	1-1	Sri Lanka
8R002	1-2	Myanmar
8R003	1-3	Somalia
8R004	1-4	Somalia
8R005	1-5	Sudan
8R006	2-1	Zambia
8R007	2-2	Ethiopia
8R009	2-4	Ethiopia
8R010	2-5	Ethiopia
8R012	2-7	Ghana
8R013	2-8	Mozambique
8R014	2-9	Republic of Yemen
8R015	2-10	Republic of Yemen
8R016	3-1	Tanzania
8R017	3-2	Tanzania
8R018	3-3	Tanzania
8R019	3-4	India
8R020	3-5	South Africa
8R021	3-6	South Africa
8R022	3-7	South Africa
8R023	3-8	South Africa
8R024	3-9	South Africa
8R025	3-10	Zambia
8R026	4-1	Zambia
8R027	4-2	Honduras
8R028	4-3	Ethiopia
8R029	4-4	Gambia
8R030	4-5	Rwanda
8R031	4-6	Mali
8R032	4-7	Mali
8R033	4-8	Mali
8R034	4-9	Mali
8R035	4-10	Mali
8R036	5-1	Sierra leone
8R037	5-2	Morocco
8R038	5-3	South Africa
8R039	5-4	South Africa
8R040	5-6	Republic of Yemen
8R041	5-7	Republic of Yemen
8R042	5-8	Republic of Yemen
8R043	5-9	Republic of Yemen
8R044	5-10	Republic of Yemen
8R045	6-1	Mali
8R046	6-2	Togo
8R047	6-3	Benin
8R048	6-4	Madagascar
8R049	6-5	South Africa
8R050	6-6	South Africa
8R051	6-7	South Africa
8R052	6-8	South Africa
8R053	6-9	Sultan
8R054	6-10	Burkina faso
8R055	7-2	Republic of Yemen
8R056	7-3	Republic of Yemen
8R057	7-4	Republic of Yemen
8R058	7-5	Eswatini
8R059	7-6	Eswatini
8R060	7-7	Eswatini
8R061	7-8	Eswatini
8R062	7-9	Eswatini
8R063	7-10	Eswatini
8R064	8-1	Chad
8R065	8-2	the United States
8R066	8-3	Ethiopia
8R067	8-4	Ethiopia
8R068	8-5	Ethiopia
8R069	8-6	Ethiopia
8R070	8-7	Zimbabwe
8R071	8-8	Sultan
8R072	8-9	Australian
8R073	8-10	the United States
8R074	9-1	Saudi Arabia
8R075	9-2	Turkey
8R076	9-3	India
8R077	9-4	Ethiopia
8R078	9-5	Nicaragua
8R079	9-6	Cuba
8R080	9-7	Venezuela
8R081	9-8	Mexico
8R082	9-9	South Africa
8R083	9-10	South Africa
8R084	10-1	South Africa
8R085	10-2	South Africa
8R086	10-3	South Africa
8R087	10-4	Argentina
8R088	10-5	Botswana
8R090	10-7	Cameroon
8R091	10-8	Cameroon
8R092	10-9	Cameroon
8R093	10-10	Cameroon
8R094	11-1	Cameroon
8R095	11-2	Cameroon
8R096	11-3	Cameroon
8R097	11-4	Cameroon
8R098	11-5	Cameroon
8R099	11-6	Cameroon
8R100	11-7	India
8R101	11-8	India
8R102	11-9	India
8R104	12-1	Sultan
8R105	12-2	Sultan
8R106	12-3	Bangladesh
8R107	12-4	Botswana
8R108	12-5	Botswana
8R109	12-6	Zimbabwe
8R110	12-7	India
8R111	12-8	Senegal
8R112	12-9	the Niger
8R113	12-10	the Niger
8R114	13-1	the United States
8R115	13-2	the United States
8R116	13-3	the United States
8R117	13-4	the United States
8R118	13-5	the United States
8R119	13-6	the United States
8R120	13-7	the United States
8R121	13-8	the United States
8R122	13-9	Indonesia
8R123	13-10	Kenya
8R124	14-1	Malawi
8R125	14-2	Malawi
8R126	14-3	Syria
8R127	14-4	Botswana
8R128	14-5	Botswana
8R129	15-1	the United States
8R130	15-2	the United States
8R131	15-3	the United States
8R132	15-4	the United States
8R133	15-5	the United States
8R134	15-6	India
8R135	15-7	India
8R136	15-8	China
8R137	15-9	China
8R138	15-10	China
8R139	16-1	China
8R140	16-10	Nigeria
8R141	16-2	South Africa
8R142	16-3	South Africa
8R143	16-4	South Africa
8R144	16-5	South Africa
8R145	16-6	Iran
8R146	16-7	Afghanistan
8R147	16-8	South Africa
8R148	16-9	Egypt
8R149	17-1	the United States
8R150	17-2	South Africa
8R151	17-3	India
8R152	17-4	India
8R153	17-5	India
8R154	17-6	India
8R155	17-7	India
8R156	17-8	India
8R157	17-9	India
8R158	17-10	India
8R159	18-1	India
8R160	18-2	India
8R161	18-3	India
8R162	18-4	India
8R163	18-5	India
8R164	18-6	India
8R165	18-7	India
8R166	18-8	India
8R167	18-9	India
8R168	18-10	India
8R169	19-1	India
8R170	19-3	Uganda
8R171	19-4	Nigeria
8R172	19-5	Nigeria
8R173	19-6	Nigeria
8R174	19-7	Nigeria
8R175	19-8	Nigeria
8R176	19-10	Japan
8R177	20-1	Pakistan
8R178	20-2	South Africa
8R179	20-3	Uganda
8R180	20-4	Uganda
8R181	20-5	Kenya
8R182	20-6	Kenya
8R183	20-7	Kenya
8R184	20-8	Sudan
8R185	20-9	Thailand
8R186	20-10	Chad
8R187	21-1	Eswatini
8R188	21-2	Eswatini
8R189	21-3	Eswatini
8R190	21-4	Lesotho
8R191	21-5	Lesotho
8R192	21-6	Lesotho
8R193	21-7	Lesotho
8R194	21-8	Lesotho
8R195	21-9	Lesotho
8R196	21-10	Lesotho
8R197	22-1	Lesotho
8R198	22-2	South Africa
8R199	22-3	South Africa
8R200	22-4	China
8R201	22-5	Zimbabwe
8R202	22-6	Zimbabwe
8R203	22-7	Zimbabwe
8R204	22-8	Zimbabwe
8R205	22-9	Zimbabwe
8R206	22-10	Zimbabwe
8R207	23-1	Zimbabwe
8R208	23-2	Zimbabwe
8R209	23-3	Zimbabwe
8R210	23-4	China
8R211	23-5	China
8R212	23-6	China
8R213	23-7	China
8R214	23-8	China
8R215	23-9	China
8R216	23-10	China
8R217	24-1	China
8R218	24-2	South Korea
8R219	24-3	South Korea
8R220	24-4	South Korea
8R221	24-5	South Korea
8R222	24-6	South Korea
8R223	24-7	Cameroon
8R224	24-8	Cameroon
8R225	24-9	Uganda
8R226	24-10	Uganda
8R227	25-1	Uganda
8R228	25-2	Burundi
8R229	25-3	Zaire
8R230	25-4	Algeria
8R231	25-5	Republic of Yemen
8R232	25-6	Republic of Yemen
8R233	25-7	Republic of Yemen
8R234	25-8	India
8R235	25-9	India
8R236	25-10	India
8R237	26-1	Tanzania
8R238	26-2	India
8R239	26-3	Kenya
8R240	26-4	India

## Sheet: Other germplasm resources
The number used in this study	Cultivars names	Area of origin
8R241	Tongzao1	China
8R242	#N/A	China
8R243	Hongjiaozi	China
8R244	Hongkerjiao	China
8R245	Hongpi	China
8R246	Xiaolaojiaozi	China
8R247	Xiaogaoliang	China
8R248	Xiaohongmaojiao	China
8R249	Guandonghong	China
8R250	Erniuxin	China
8R251	Erlangwei	China
8R252	Heilaopofanbaiyan	China
8R253	Tiangaoliang-susong	China
8R254	Tianganshushu	China
8R255	Tianluzu-Fanchang	China
8R256	Tianluzu-Chaoxian	China
8R257	Sandaigaoliang	China
8R258	Denglonghong	China
8R259	Jingxuan1	China
8R260	Heikujiao	China
8R261	Langweiba	China
8R262	Bangluosan	China
8R263	ICSB 43	South Asia
8R264	ICSB 56	South Asia
8R265	IS-2263	South Asia
8R266	P-013431	the United States
8R267	TxR 2356	the United States
8R268	10022	the United States
8R269	Erpuli	China
8R270	Sanchisan	China
8R271	Dahongmao	China
8R272	Shangdangsui	China
8R273	Mugewo	China
8R274	Qisifengjiao	China
8R275	Jinliang5	China
8R276	Lishihuang	China
8R277	Tongchuijiao	China
8R278	Pantuo	China
8R279	Niuweiba	China
8R280	Shangjing	China
8R281	Xiaohonggaoliang	China
8R282	Dawaitou	China
8R283	Pantuozao	China
8R284	Yangdali	China
8R285	Waibozi	China
8R286	Hongker	China
8R287	Erhuangjiao	China
8R288	Zhutaitou	China
8R289	Hongshamao	China
8R290	Ruan	China
8R296	A16009	South Asia
8R298	MN-839	the United States
8R299	Huangluosan	China
8R300	Fone Lero(C.U.Teofia Red)	Argentina
8R301	Sg 5111	Western Europe
8R302	#N/A	#N/A
8R303	Sg 1608	Western Europe
8R304	Tieshalian	China
8R305	Langweiba	China
8R306	Tangtiantian	China
8R307	Tanggaoliang	China
8R308	Tiangaoliang-wanrong	China
8R309	Tiangaoliang-Liangqiu	China
8R310	Tiangaoliang-Daning	China
8R311	Tiangaoliang-yongji	China
8R312	Tiangaoliang-jiangxian	China
8R313	Tiangaoliang-hengqu	China
8R314	E-302	South Asia
8R315	A-3194	South Asia
8R316	Sumac	Hungary
8R317	Vespa	Hungary
8R318	Romagnolo	Hungary
8R319	Roce	Hungary
8R320	Geke	Germany
8R321	ES-230	the United States
8R322	SPV472	South Asia
8R323	Guangdongqing	China
8R324	Laoguozuo	China
8R325	Laolaibai	China
8R326	Hongmilliang	China
8R327	Xiabaishi	China
8R328	Xiongyue360	China
8R329	Sweet Suangrass	Hungary
8R330	Xiongyue334	China
8R331	Heikesheyan	China
8R332	Xiquebai	China
8R333	Huangkefan	China
8R334	Hailizhan	China
8R335	Erhuangjin	China
8R336	Sandishui	China
8R337	Jingnong2	China
8R338	Sudan grass	India
8R339	MN-3091	#N/A
8R340	TX-174	China
8R341	MERASI	the United States
8R342	DURA EL MEK	the United States
8R343	Ex INDIA	the United States
8R344	HONEY-4	the United States
8R345	Bairuangaoliang	China
8R346	Tiangaoliang-pinglu	China
8R347	Huangniuwei	China
8R348	Erehuang	China
8R349	Bamiancheng	China
8R350	Tiangaoliang-Huaide	China
8R351	Longtoucun	China
8R352	Xiaowaibozhang	China
8R353	Qianjinbai	China
8R354	Huangnian	China
8R355	Qisiwu	China
8R356	Tiangaoliang-Zhaodong	China
8R357	Tiangaoliang-Shexian	China
8R358	Taindaoshao	China
8R359	Tanghui7924	China
8R360	Zhengliang5	China
8R361	Zhengliang7	China
8R362	Wangpudala	China
8R363	Bendigaoliangzhe	China
8R364	Tiangaoliang-Zhenxiong	China
8R365	#N/A	China
8R366	Xiaoheike	China
8R367	Niuxinhong	China
8R368	Hongkebangzi	China
8R369	Waibozhang	China
8R370	Dasheyan	China
8R371	Pingdingxiang	China
8R372	Daluochui	China
8R373	Heikebang	China
8R374	Bairuan	China
8R375	Yesheng	China
8R376	FETERITA FULLI	the United States
8R377	KAPIRE	the United States
8R378	NO.47-3	the United States
8R379	YOM-2	the United States
8R380	Hongkenian	China
8R381	Tiangan	China
8R382	Tiangaoliang-Xinbin	China
8R383	Sansui	China
8R384	Sansui-panshan	China
8R385	Tiangaoliang-Fengqing	China
8R386	Tiangaoliang	China
8R387	TAM.2566(red seed)	Mexico
8R388	Tx2761(red seed)	the United States
8R389	Drougt 7	the United States
8R390	Drougt 10-P-1044	the United States
8R391	Xiaoba	China
8R392	Pingdingguan	China
8R393	Zhuyeqing	China
8R394	Hongkebai	China
8R395	Hongwobai	China
8R396	Wudalang	China
8R397	Youxinhu	China
8R398	Waibohei	China
8R399	Bayeqi	China
8R400	Xiaohong-Xinglong	China
8R401	Xiaohong-Qinglong	China
8R402	Duosui	China
8R403	Jindinghong	China
8R404	Waibohong-ZH	China
8R405	Waibohong-LT	China
8R406	Hailizhan	China
8R407	Dahongpao	China
8R408	Daluochuiheie	China
8R409	Dahongpao-ZY	China
8R410	Yue	China
8R411	Yankou	China
8R412	Laomuzhuqiaojiao	China
8R413	Hejianghong1	China
8R414	Hongkewaibozhang	China
8R415	Huangke	China
8R416	Hahui45	China
8R417	Nianai	China
8R418	Xiaobai	China
8R419	Xiaoqing	China
8R420	#N/A	China
8R421	Dahong	China
8R422	Dahongsheyan	China
8R423	Daqingmi	China
8R424	IS-6456C	the United States
8R425	Red Amber	the United States
8R426	Dabaye	China
8R427	Heikebangzi	China
8R428	Tiangan	China
8R429	Baigaoliang	China
8R430	Hahui27	China
8R431	Heilongbuyu207	China
8R432	Datiangan-NF	China
8R433	Datiangan-MT	China
8R434	Xiaotiangan	China
8R435	Ganzheliang	China
8R436	Ganzhezi	China
8R437	Hongsegaoliang	China
8R438	Tiangaoliang-Zhongxiang	China
8R439	Tiangaoliang-Tongshan	China
8R440	Tiangaoliang-Guanghua	China
8R441	Tiangaoliang-Nanzhang	China
8R442	Tiangaoliang-Macheng	China
8R443	Tiangaoliang-Jichun	China
8R444	TiangaoliangGan-Nanzhang	China
8R445	Tiangaoliang-Yingshan	China
8R446	Tiangaoliang-Yuanan	China
8R447	Tianganzhe	China
8R448	Heitian	China
8R449	Tiangaoliang	China
8R450	Tiangaoliang	China
8R451	Tiangaoliang	China
8R452	Tiangaoliang	China
8R453	Tiangaoliang	China
8R454	Tiangaoliang	China
8R455	Tiangaoliang	China
8R456	Tiangaoliang	China
8R457	Huangwoxiaobai	China
8R458	Taingaoliang-Zhaomeng1	China
8R459	Taingaoliang-Zhaomeng2	China
8R460	Xiaobai-CF	China
8R461	#N/A	China
8R462	Daqing	China
8R463	Daluochui	China
8R464	Heilaopofanbaiyan-CF	China
8R465	Sanbianse	China
8R466	Hongdangliuzi	China
8R467	Daluochui-ZH	China
8R468	Taingaoliang-Lanbu	China
8R469	Honglidatiangaoliang	China
8R470	Honggeda	China
8R471	Heigaoliang	China
8R472	Yuangaoliang	China
8R473	Dagancha	China
8R474	Datiangaoliang-SQ	China
8R475	Datiangaoliang-LG	China
8R476	Xiaotian-LG	China
8R477	Xiaotian-NS	China
8R478	Ganzhitian-SN	China
8R479	Ganzhezi-ZA	China
8R480	Yanggaoliang	China
8R481	Gaoliangzhe7418	China
8R482	Tiangaoliang-QY	China
8R483	Tiangaoliang-NS	China
8R484	Tiangaoliang-PL	China
8R485	Tiangaoliang-LG	China
8R486	Tiangaoliang-ZP	China
8R488	Tiangaoliang-NS1	China
8R489	Tiangaoliang-NS2	China
8R490	Tiangan-PL	China
8R491	Tiangan-SP	China
8R492	Bangbang	China
8R493	Bangbangtian	China
8R494	Heizitian	China
8R495	Heigantian	China
8R496	Heitian	China
8R497	Hei73046	China
8R498	2cs298	China
8R612	Daluobang	China
8R613	Yitongbai	China
8R614	Huboxiang	China
8R615	Erniuxin	China
8R616	Sanbianse	China
8R617	Dahongpao-WH	China
8R618	Dahongpao-PX	China
8R619	Dahongpao-WX	China
8R620	Dalangwei-QS	China
8R621	Dabeihong-TS	China
8R622	Xiaoqingliang	China
8R623	Mawei	China
8R624	Qisiwu-CQ	China
8R625	Changsui-LS	China
8R626	Liuyuexian-TS	China
8R627	Longtan	China
8R628	Damaoru	China
8R629	Daluochui-HX	China
8R630	Luyiwaitou	China
8R631	Ailaohan	China
8R632	Xiaohuangke	China
8R633	Yinghui1	China
8R634	Yingbuyu1	China
