# Supplementary material for: Novel Allelic Mutations in Dw3 Gene That Affect the Height of Sorghum Plants
Source: Int J Mol Sci. 2024 Nov 8;25(22):12000. doi: 10.3390/ijms252212000 (PMC11593585; doi:10.3390/ijms252212000)
Supplement: Supplementary file 1 [file ijms-25-12000-s001.zip › Table S2.xlsx]

## Sheet: primers
Supplemental Table S2. Primers sequences used in this study
For fragments amplification and sequencing
Primer	Forward sequence(5'-3')	Reverse sequence(5'-3')
Dw1	TCTTCCCACAACACAATGA	GAGTTACTGAAGCTGGTGAG
Dw2	GTGATGCCGGTTCTTGAC	CAACTCCCTCTGATGACTTG
Dw3	CCGTCATCGTCCAGAACTCG	CTTGAGCAGGTGCGAGTGCGA
For gene mapping
Primer	Forward sequence(5'-3')	Reverse sequence(5'-3')
InDel-1	AAGTGCCGTCTCTTTCGTTC	GCCGGTAAGTAATCTCCTCG
InDel-2	GGTCCATGGGAGCTAACAAT	CGTACGTCCGCTTTCAAGT
InDel-3	GTTCGTCATGCCACAGTTTC	GTGTGCCTTGTTTTTGGTTG
InDel-4	ACACGGAGTGACTGTGCAAT	TCAATCTCCTGTTCGTTTCG
InDel-5	AACCATAATTCCGGTTGGC	AGAACTGTGCTAGGGCATCA
InDel-6	CTTGCCGTTTCTTGTCCC	GCACGCGCATCTTATCTG
InDel-7	GCAGCAAACGACAACTGG	CGTCAGCATTAGCATCGC
InDel-8	CCCAGCCATCTTCCATTC	CCCACTGCTCGGTGATTT
InDel-9	TGCATGTCTCTGTACCGTCA	CGGACATGATGTGCTCTTTC
InDel-10	TGTGGGCCTAAAATTCCC	CGGCTAAAGGATAAGGCG
InDel-11	ACACTTGATGCCTAGGGTCC	GAGCAACTCTGTCTCGACCA
InDel-12	TCAGGCCCATATACCACAAT	TCGTGGCTCAAGGTACAGTT
InDel-13	GGATTTGCGCGTAGGTTC	AGGCCTTGTTCGGTTGTT
InDel-14	TAACCGAGGGAACCGAAA	GTTGTGACTGGCGAGTGG
InDel-15	CCCCGTCACATCGAATCT	AGCAGCCCTGGAGCTATG
InDel-16	TAACAACACGGAGGGAATGA	TCCATCGTCTTCCTGATCCT
InDel-17	GAAGGCTTTATTTTGCTCGG	TATTGTCGCCGTGGTTACAT
InDel-18	GTGACCGATCGGGAAGTAGT	CAATCGCCCATACACCATAC
InDel-19	CCCATTGAGACATTTTGTCG	TGGCTCTTTGTGATCGTCTC
