# Supplementary material for: Novel Allelic Mutations in Dw3 Gene That Affect the Height of Sorghum Plants
Source: Int J Mol Sci. 2024 Nov 8;25(22):12000. doi: 10.3390/ijms252212000 (PMC11593585; doi:10.3390/ijms252212000)
Supplement: Supplementary file 1 [file ijms-25-12000-s001.zip › Table S3.xlsx]

## Sheet: Sheet1
All Polymorphsims of Dw3 in Selected Genotypes.
	The number in the polymorphism table in the same as in the genotypes scored table.
	Polymorphisms
	Number	1	2	3	4	5	6	7	8	9	10
	Polymorphism	SNP; C>T	SNP; C>G	SNP; T>G	SNP; A>C	SNP; T>C	SNP; A>G	SNP; G>C	SNP; A>G	INDEL; CG > -	SNP; G>C
	Location	2529	2534	2628	2693	2850	2901	2940	2954	3254	3555
	Region	Exon 5	Exon 5	Exon 5	Exon 5	Exon 5	Exon 5	Exon 5	Exon 5	Exon 5	Exon 5
	Result	Syn: A > A	Syn: A > A	Syn: L > L	Nonsyn: Q > P	Syn: F > F	Syn: K > K	Syn: V > V	Nonsyn: K > R	A>Frameshift	Syn: K > K
Genotypes Scored
Line	Dw3	1	2	3	4	5	6	7	8	9	10
8R037	Dw3	C	C	T	A	T	A	G	A	CG	G
8R205	Dw3	C	C	T	A	T	A	G	A	CG	G
8R262	dw3	C	C	T	C	T	A	G	A	CG	G
8R206	Dw3	C	C	T	A	T	A	G	A	CG	G
8R390	Dw3	C	C	T	A	T	A	G	A	CG	G
8R277	Dw3	C	C	T	A	T	A	G	A	CG	G
8R105	Dw3	C	C	T	A	T	A	G	A	CG	G
8R151	Dw3	C	C	T	A	T	A	G	A	CG	G
8R258	dw3	C	C	G	A	T	A	G	A	_	G
8R428	dw3	C	C	G	A	T	A	G	A	_	G
8R417	dw3	C	C	T	A	T	A	G	A	_	G
8R315	Dw3	C	C	G	A	T	A	G	A	CG	G
8R260	Dw3	C	C	T	A	T	A	G	A	CG	G
8R281	Dw3	C	C	G	A	T	A	G	A	CG	G
8R082	Dw3	T	G	G	A	T	A	G	A	CG	C
8R219	Dw3	T	G	G	A	T	A	G	A	CG	G
8R019	dw3	C	G	G	A	C	G	C	G	CG	G
8R100	dw3	C	G	G	A	C	G	C	G	CG	G
8R402	dw3	C	G	G	A	C	G	C	G	CG	G
